# Supplementary material for: The Biological Properties of the SARS-CoV-2 Cameroon Variant Spike: An Intermediate between the Alpha and Delta Variants
Source: Pathogens. 2022 Jul 20;11(7):814. doi: 10.3390/pathogens11070814 (PMC9315702; doi:10.3390/pathogens11070814)
Supplement: Supplementary file 1 [file pathogens-11-00814-s001.zip]

Archive with 1 entries (1 files):
- pathogens-1772637-supplementary.pdf
